# Supplementary material for: Zinc Finger E-Box Binding Homeobox 2 as a Prognostic Biomarker in Various Cancers and Its Correlation with Infiltrating Immune Cells in Ovarian Cancer
Source: Curr Issues Mol Biol. 2022 Mar 1;44(3):1203–14. doi: 10.3390/cimb44030079 (PMC8947672; doi:10.3390/cimb44030079)
Supplement: Supplementary file 1 [file cimb-44-00079-s001.zip]

Archive with 1 entries (1 files):
- cimb-1598248-supplementary.pdf
